# Supplementary material for: Establishment of Canine Transitional Cell Carcinoma Cell Lines Harboring BRAF V595E Mutation as a Therapeutic Target
Source: Int J Mol Sci. 2021 Aug 25;22(17):9151. doi: 10.3390/ijms22179151 (PMC8430554; doi:10.3390/ijms22179151)
Supplement: Supplementary file 1 [file ijms-22-09151-s001.zip]

Archive with 1 entries (1 files):
- ijms-1331561-supplementary.pdf
